# Supplementary material for: Characterization and expression profiling of the ICE-CBF-COR genes in wheat
Source: PeerJ. 2019 Nov 29;7:e8190. doi: 10.7717/peerj.8190 (PMC6886486; doi:10.7717/peerj.8190)
Supplement: Table S1 [file peerj-07-8190-s004.xlsx]

## Sheet: Table S1
Table S1. Primer sequences of 16 genes used for qRT-PCR validation.
Gene ID	Forward Primer (5'-3')	Reverse Primer (5'-3')
TaCBF2d	CTCGTACATGACGGTGTCGT	GAGCCATAGCCTCTGCTTCC
TaCBF4b	CACGTCCAGCGACTTGTTG	TGTAGACGCCGCTGTATTCG
TaCBF9a	TGTACTACTATAAGCTCCCGGTT	ACAATCTAGCCTTTCGCCCAA
TaCBF11b	TACCTCCAGCGACTTGTCTG	CTAGTAGGTCCACAGCGACG
TaCBF16d	CGTCGATGACGGAACCTGTA	AACATGTCGCAGCCTAGTGT
TaICE1d	AAGGAGGGTTGGAGTTGCAG	CGCCTCCGACGTGAGGTA
TaICE2b	CTGCCTCCGACACCTACAAGC	TGACGACCCGACCTTCACGAA
TaCOR3d	CACCGCCAAATGAAGACCG	GCATCTTTGAATACACCGGACGA
TaCOR5a	ACCAGGAATCACTAGACGCAT	AATCGAAGGCAAACTTTTACACC
TaCOR6d.2	CCACCACCGAGAAGATCACC	ATCGAAGGCAAACTTACACCA
TaCBF1b	TTTGGGAACAAACTCCGCTC	TTCCACCCAACTCCAGCTTC
TaCBF11a	CACAAACCACTCTCAACGCC	GTCCTGTACTCTTGCCCGTC
TaCBF16b	AACAAACCGAAGCTGTTCCCT	CAAGCAGCGATGTCCTTTCGT
TaICE1a	CTCCCTCTGGTGCTGTGAACCT	AAACATGCGGGCACGACCAT
TaCOR3b	GGATCATAGCCCTCTTTTCGTT	CTTTGCATACACTGGACGAAG
TaCOR6d.1	CCTCTTGTGATTTCCGCTCA	GCTTCTGACAACCAACGGAT
