# Supplementary material for: Characterization and expression profiling of the ICE-CBF-COR genes in wheat
Source: PeerJ. 2019 Nov 29;7:e8190. doi: 10.7717/peerj.8190 (PMC6886486; doi:10.7717/peerj.8190)
Supplement: Table S3 [file peerj-07-8190-s006.xlsx]

## Sheet: Table S3 
Table S3. Distribution and numbers of wheat ICE, CBF and COR genes.
Group	GenID	Gene Name	Location	Subcellular location	EST validation	Molecular weight	Theoretical PI	GRAVY	CDS - bases	Protein - amino acids
CBF	TaCBF1b	TraesCS1B01G335100	1B:562432709-562433929	Nuclear	68	24392.5	6.53	-0.371	669	222
	TaCBF2a	TraesCS2A01G399500	2A:652570396-652571052	Nuclear	1	23744.5	6.18	-0.62	657	218
	TaCBF2d	TraesCS2D01G397000	2D:508063374-508064027	Nuclear	1	23471.4	7.05	-0.532	654	217
	TaCBF3a	TraesCS4A01G433200	4A:703931977-703933260	Nuclear	33	23654.1	5.77	-0.331	687	228
	TaCBF4b	TraesCS5B01G311500	5B:493159433-493160071	Nuclear	80	23334.2	7.77	-0.467	639	212
	TaCBF4d	TraesCS5D01G317700	5D: 410842635-410844417	Nuclear	84	23336.2	7.78	-0.471	639	212
	TaCBF5b	TraesCS5B01G311600	5B:493168447-493169055	Nuclear	37	22161.8	8.62	-0.541	609	202
	TaCBF6a	TraesCS5A01G311300	5A:523015457-523016095	Chloroplast	48	23278.4	6.22	-0.335	639	212
	TaCBF6b	TraesCS5B01G312000	5B:493630482-493631126	Mitochondrial	55	23597.8	6.53	-0.315	645	214
	TaCBF6d	TraesCS5D01G318300	5D:411170351-411170995	Chloroplast	55	23500.7	6.22	-0.271	645	214
	TaCBF7d	TraesCS5D01G317200	5D:410539177-410539818	Mitochondrial	56	23127.5	9.4	-0.2	642	213
	TaCBF8a	TraesCS5A01G310700	5A:522425183-522426170	Nuclear	72	24221.4	5.97	-0.218	669	222
	TaCBF9a	TraesCS5A01G310500	5A:522223600-522224779	PlasmaMembrane	90	29234.5	7.79	0.062	828	275
	TaCBF9d	TraesCS5D01G317400	5D:410620331-410621158	PlasmaMembrane	87	29341.6	8.58	-0.005	828	275
	TaCBF10a	TraesCS5A01G310100	5A:522082625-522083701	PlasmaMembrane	94	28742.3	8.73	0.191	810	269
	TaCBF10b	TraesCS5B01G310800	5B:492782354-492783459	Nuclear	99	29053.5	8.4	0.086	810	269
	TaCBF11a	TraesCS5A01G310600	5A:522356976-522357653	Nuclear	58	28627.8	7.03	-0.826	762	253
	TaCBF11b	TraesCS5B01G311200	5B:492819504-492820187	Cytoplasmic	44	25156.1	5.19	-0.518	684	227
	TaCBF11d	TraesCS5D01G317500	5D:410637557-410638237	Nuclear	49	23764.4	5.61	-0.643	750	249
	TaCBF12a	TraesCS5A01G311900	5A:523608796-523609515	Chloroplast	20	25265.1	5.02	-0.247	720	239
	TaCBF12b.1	TraesCS5B01G312900	5B:494295889-494296623	Chloroplast	38	27700.7	5.37	-0.467	786	261
	TaCBF12b.2	TraesCS5B01G312800	5B:494044481-494045581	Nuclear	16	25123.8	4.78	-0.261	723	240
	TaCBF12d	TraesCS5D01G318800	5D:411789939-411790661	Chloroplast	18	25378.2	5	-0.319	723	240
	TaCBF13a	TraesCS5A01G311800	5A:523587327-523588061	Chloroplast	24	26000.7	4.68	-0.246	741	246
	TaCBF13b	TraesCS5B01G312700	5B:494033087-494033818	Chloroplast	24	25754.4	4.75	-0.337	732	243
	TaCBF14a	TraesCS5A01G312000	5A:523615723-523616451	Nuclear	31	25935.9	4.95	-0.383	729	242
	TaCBF14d	TraesCS5D01G318900	5D:411845275-411845991	Nuclear	31	25401.2	4.83	-0.372	717	238
	TaCBF15a	TraesCS5A01G311600	5A:523147937-523148954	Nuclear	24	25741.5	5.91	-0.444	738	245
	TaCBF15b	TraesCS5B01G312200	5B:493694665-493695609	Nuclear	15	25782.6	5.74	-0.419	738	245
	TaCBF15d	TraesCS5D01G318500	5D:411224998-411225961	Nuclear	25	25501.3	6.04	-0.396	732	243
	TaCBF16b	TraesCS5B01G312100	5B:493674057-493674776	Nuclear	23	25527.5	5.12	-0.329	720	239
	TaCBF16d	TraesCS5D01G318400	5D:411196748-411197467	Nuclear	44	25247.1	5	-0.259	720	239
	TaCBF17b	TraesCS5B01G311900	5B:493480387-493481322	Chloroplast	14	25253.6	5.03	-0.133	705	234
	TaCBF17d.1	TraesCS5D01G318200	5D:411148611-411149483	Chloroplast	16	24823	4.9	-0.055	696	231
	TaCBF17d.2	TraesCS5D01G318100	5D:410952226-410953062	Chloroplast	11	25189.5	5.12	-0.167	705	234
	TaCBF18a	TraesCS7A01G057700	7A:27901336-27902013	Nuclear	18	23661.2	5.49	-0.422	678	225
	TaCBF18d	TraesCS7D01G052400	7D:27453036-27454115	Nuclear	24	23090.5	5.06	-0.449	660	219
ICE	TaICE1d	TraesCS3D01G434900	3D:547428594-547431398	ChloroplastNuclear	11	39549.8	5.04	-0.162	1146	381
	TaICE1b	TraesCS3B01G476000	3B:724926421-724929062	Chloroplast	11	39422.7	5.04	-0.147	1140	379
	TaICE1a	TraesCS3A01G442200	3A:684290165-684292940	ChloroplastNuclear	10	39647.8	5.04	-0.178	1152	383
	TaICE2d	TraesCS4D01G051600	4D:27395151-27399693	Nuclear	10	52359.5	5.03	-0.402	1500	499
	TaICE2b	TraesCS4B01G051500	4B:40074363-40078171	Nuclear	13	51873	5.06	-0.403	1488	495
COR	TaCOR1b	TraesCS4B01G332800	4B:623226791-623227457	Nuclear	100	18325.3	5	-0.71	534	177
	TaCOR1d	TraesCS4D01G329500	4D:487654746-487655387	CytoplasmicNuclear	100	17216.8	4.77	-0.787	501	166
	TaCOR2a	TraesCS5A01G503900	5A:669584536-669585165	CytoplasmicNuclear	100	17174.7	4.85	-0.797	501	166
	TaCOR3b	TraesCS4B01G332700	4B:623224856-623225539	Cytoplasmic	100	17741.7	4.93	-0.541	528	175
	TaCOR3d	TraesCS4D01G329400	4D:487652834-487653468	Cytoplasmic	100	17843.8	4.84	-0.589	528	175
	TaCOR4a	TraesCS5A01G503800	5A:669582550-669583203	Cytoplasmic	10	17784.7	4.92	-0.563	1467	175
	TaCOR5a	TraesCS1A01G364000	1A:544176582-544177718	Nuclear	269	23196.2	8.81	-1.118	675	224
	TaCOR5d	TraesCS1D01G369200	1D:448283143-448284292	Nuclear	222	22708.7	9	-1.108	663	220
	TaCOR6b	TraesCS1B01G381400	1B:614278210-614278832	Nuclear	178	18146.7	8.63	-0.954	537	178
	TaCOR6d.1	TraesCS1D01G369500	1D:448424163-448424806	Nuclear	173	18740.4	5.99	-1.029	543	180
	TaCOR6d.2	TraesCS1D01G369400	1D:448388967-448389609	Nuclear	183	18788.4	5.99	-1.046	543	180
