# Supplementary material for: Characterization and expression profiling of the ICE-CBF-COR genes in wheat
Source: PeerJ. 2019 Nov 29;7:e8190. doi: 10.7717/peerj.8190 (PMC6886486; doi:10.7717/peerj.8190)
Supplement: Table S4 [file peerj-07-8190-s007.xlsx]

## Sheet: Table S4
Table S4. Cis-acting elements related to wheat ICE, CBF and COR genes.
Function	Cis-element	TaCBF1b	TaCBF2a	TaCBF2d	TaCBF3a	TaCBF4b	TaCBF5b	TaCBF5d	TaCBF6a	TaCBF6b	TaCBF6d	TaCBF7d	TaCBF8a	TaCBF9a	TaCBF9d	TaCBF10a	TaCBF10b	TaCBF11a	TaCBF11b	TaCBF11d	TaCBF12a	TaCBF12b.1	TaCBF12b.2	TaCBF12d	TaCBF13a	TaCBF13b	TaCBF14a	TaCBF14d	TaCBF15a	TaCBF15b	TaCBF15d	TaCBF16b	TaCBF16d	TaCBF17b	TaCBF17d.1	TaCBF17d.2	TaCBF18a	TaCBF18d	TaCOR1b	TaCOR1d	TaCOR2a	TaCOR3b	TaCOR3d	TaCOR4a	TaCOR5a	TaCOR5d	TaCOR6b	TaCOR6d.1	TaCOR6d.2
Mesophyll	CACTFTPPCA1	28	22	22	14	14	20	26	27	27	24	29	20	33	24	20	24	12	27	15	40	16	16	32	15	17	30	18	31	26	30	25	24	30	32	31	18	27	40	24	22	24	27	17	22	27	28	27	15
Endosperm	DOFCOREZM	22	29	29	12	12	24	15	28	19	23	20	11	26	25	6	8	9	13	22	26	10	18	27	20	17	18	13	33	25	25	16	15	17	33	16	19	21	22	22	17	19	17	16	18	28	28	28	16
	EBOXBNNAPA	16	16	14	18	4	16	34	24	20	12	18	10	34	22	10	22	10	18	14	14	10	8	10	12	14	16	16	16	16	18	16	16	18	14	20	10	14	22	28	22	18	16	12	24	14	14	14	16
Drought/cold	MYCCONSENSUSAT	16	16	14	18	4	16	34	24	20	12	18	10	34	22	10	22	10	18	14	14	10	8	10	12	14	16	16	16	16	18	16	16	18	14	20	10	14	22	28	22	18	16	12	24	14	14	14	16
Pollen	GTGANTG10	13	19	21	8	6	13	12	14	14	21	22	14	19	17	8	9	14	13	15	19	9	13	20	19	16	10	16	15	15	22	14	14	10	15	11	10	12	15	11	16	12	13	12	13	13	13	13	13
	ARR1AT	16	20	19	11	15	21	19	13	10	15	18	4	15	14	5	6	9	21	14	6	7	24	12	17	20	8	6	19	17	14	8	10	11	19	12	10	13	14	11	7	12	17	10	9	20	22	20	15
	CAATBOX1	8	14	15	14	3	14	15	18	6	9	15	4	21	16	2	3	5	28	16	13	7	21	15	10	14	11	13	15	19	10	7	8	18	13	16	8	11	17	16	19	11	13	13	12	27	27	27	11
	WRKY71OS	13	11	12	18	11	7	8	14	9	16	12	13	15	11	8	8	11	11	12	12	13	12	14	10	16	13	11	13	14	19	14	16	15	13	17	10	12	20	8	16	13	8	12	6	19	17	19	13
	ACGTATERD1	6	6	8	12	6	12	20	6	10	22	6	12	6	2	6	24	16	10	6	10	16	8	4	6	20	14	18	6	10	8	18	20	14	6	14	16	12	8	18	16	12	16	14	10	10	10	10	12
Light regualted	GATABOX	12	11	9	8	10	8	13	18	10	6	10	12	11	12	3	3	4	9	9	12	9	10	23	7	18	3	3	9	10	7	8	8	14	11	16	7	5	13	15	15	9	10	10	12	17	16	17	9
Light regualted	GT1CONSENSUS	6	22	23	2	8	12	13	9	11	15	7	11	17	18	2	1	4	7	12	10	4	4	10	9	11	8	5	12	14	13	11	13	10	12	12	7	11	9	28	13	9	7	9	8	7	8	7	9
	CURECORECR	8	4	4	8	12	6	14	6	8	10	10	2	8	10	4	4	2	12	6	12	10	4	12	6	4	12	10	16	12	10	12	12	14	20	14	4	10	16	8	24	18	14	10	8	12	12	12	6
	CGCGBOXAT	14	14	18	4	8	4	6	7	6	10	11	44	2	8	28	11	14	2	14	4	10	2	6	8	6	16	19	8	6	6	15	12	2	9	1	0	22	2	2	4	2	6	10	16	2	2	2	10
Pollen	POLLEN1LELAT52	3	12	13	2	8	16	10	4	5	6	4	8	8	19	1	1	7	7	9	6	5	2	7	8	7	6	7	9	12	8	8	7	6	10	6	3	6	5	11	4	7	5	10	5	15	15	15	10
	ROOTMOTIFTAPOX1	5	6	5	6	5	5	9	3	21	1	13	2	7	14	0	0	2	8	2	6	2	3	7	4	6	2	1	10	5	7	0	0	14	9	15	3	4	7	8	5	6	9	9	3	8	9	8	3
	RAV1AAT	11	3	3	4	3	1	7	3	6	4	3	3	8	1	4	3	3	12	4	13	2	4	7	2	6	1	6	6	6	5	5	7	10	6	9	3	7	11	8	6	9	10	3	3	9	11	9	5
	WBOXNTERF3	4	4	5	11	7	3	3	9	6	10	5	3	5	4	3	3	5	4	7	5	8	6	6	3	8	4	3	6	6	9	5	6	5	6	6	3	1	10	6	9	3	1	6	3	5	5	5	5
	MYBCORE	5	3	3	5	5	3	7	8	8	15	4	2	7	4	3	5	7	5	10	4	1	4	3	3	7	2	7	3	3	3	3	4	5	3	5	3	5	6	5	7	3	2	4	0	5	5	5	5
	CGACGOSAMY3	0	0	2	4	9	4	5	1	2	8	3	6	2	4	8	10	10	4	7	1	5	2	3	7	1	7	12	2	4	3	2	3	1	4	1	3	4	2	5	6	3	6	7	7	2	2	2	7
Root	SORLIP1AT	8	4	3	4	7	3	3	5	7	5	1	10	8	5	3	9	5	3	3	2	2	1	3	7	1	2	6	0	0	1	4	4	4	0	5	8	9	4	2	2	6	4	2	12	3	4	3	9
	BIHD1OS	6	4	4	3	1	4	4	5	3	3	5	5	8	5	3	4	3	5	5	4	2	5	5	5	6	4	3	3	6	7	2	2	6	3	6	6	4	9	0	4	4	3	2	1	8	8	8	4
	CBFHV	0	0	0	2	7	3	7	3	2	6	4	11	0	5	10	6	5	2	2	3	4	2	3	5	3	2	5	4	5	5	2	2	3	5	3	2	2	3	8	9	4	6	5	4	4	4	4	6
ABA	DPBFCOREDCDC3	3	0	1	2	1	4	2	2	4	3	8	5	5	3	5	1	2	4	2	7	3	3	3	1	5	4	0	4	3	4	3	2	6	2	5	2	2	7	6	6	6	9	1	8	6	6	6	5
	NODCON2GM	5	4	4	5	3	3	3	4	1	3	3	7	5	2	3	2	4	4	4	5	1	4	8	5	5	3	3	2	3	5	1	0	1	2	1	2	2	4	6	1	5	7	8	4	1	2	1	5
	OSE2ROOTNODULE	5	4	4	5	3	3	3	4	1	3	3	7	5	2	3	2	4	4	4	5	1	4	8	5	5	3	3	2	3	5	1	0	1	2	1	2	2	4	6	1	5	7	8	4	1	2	1	5
ABA	ABRELATERD1	0	2	3	3	1	2	4	2	4	4	4	3	2	0	1	10	7	5	2	1	5	3	3	2	3	3	6	2	3	2	5	5	5	2	5	5	7	4	9	8	1	6	1	4	4	4	4	4
Cold	LTRECOREATCOR15	0	0	0	1	8	2	3	3	0	5	1	8	0	2	10	6	3	1	2	3	3	2	3	6	3	8	9	4	4	2	3	3	1	4	1	0	2	3	5	6	2	2	4	2	5	5	5	5
Salt	GT1GMSCAM4	1	14	16	0	3	4	3	1	4	5	3	2	5	7	0	0	2	3	5	2	1	1	1	6	4	1	2	3	3	2	2	2	2	3	3	1	4	3	10	2	1	2	2	3	3	2	3	1
	SEF4MOTIFGM7S	6	9	6	1	2	5	1	2	9	3	5	4	4	4	1	2	4	6	4	2	2	0	0	2	3	3	1	4	3	3	0	1	2	3	2	3	6	0	8	5	1	0	7	0	3	3	3	0
SA	WBOXATNPR1	4	2	2	5	4	3	3	6	2	6	4	1	4	3	3	1	1	3	4	4	3	3	2	0	4	4	2	3	6	4	1	1	4	3	4	1	3	7	3	7	4	4	3	2	4	3	4	2
	PRECONSCRHSP70A	5	1	1	4	6	2	2	6	1	4	4	6	1	9	4	9	2	3	4	2	4	0	1	1	2	4	3	2	4	1	2	3	2	4	1	0	3	3	2	1	5	3	1	4	6	6	6	2
Root	SORLIP2AT	2	3	4	4	0	5	0	2	4	5	5	5	0	0	4	7	6	2	6	1	4	3	0	3	2	9	4	1	1	1	10	10	4	1	3	3	4	2	5	7	1	0	6	3	0	0	0	3
	SURECOREATSULTR11	1	3	1	6	2	3	2	0	2	3	2	3	1	2	3	3	4	0	1	5	4	0	2	3	2	4	5	2	2	0	5	5	1	1	0	4	5	2	6	4	6	9	5	4	4	4	4	1
SA	ASF1MOTIFCAMV	3	3	3	4	3	0	1	0	0	3	2	5	2	2	2	1	3	2	0	3	3	1	3	2	2	5	5	4	2	3	7	8	4	4	5	1	7	1	2	3	6	4	4	2	6	4	6	4
	TAAAGSTKST1	3	3	3	0	2	4	1	6	2	1	4	1	5	5	2	0	1	2	0	7	1	4	4	1	4	2	2	5	4	6	4	3	2	6	2	5	2	5	7	5	5	3	1	4	2	2	2	2
	EECCRCAH1	2	3	3	2	3	0	2	2	1	1	2	2	2	1	2	1	0	2	3	4	0	4	5	7	4	2	1	4	5	4	7	6	4	4	4	2	4	3	6	3	1	0	3	5	3	4	3	3
	RHERPATEXPA7	1	2	3	1	1	1	3	2	2	0	1	4	2	0	2	5	6	1	5	4	2	3	3	3	2	4	4	1	1	1	4	4	0	1	0	5	4	2	3	5	2	4	3	4	3	2	3	6
Drought	CCAATBOX1	3	0	1	1	0	4	3	3	1	0	4	1	3	7	1	2	1	11	1	2	2	4	5	4	3	4	3	3	4	3	3	3	2	2	2	2	1	2	3	4	2	2	3	2	3	3	3	3
Light regualted	INRNTPSADB	3	7	7	3	2	3	3	6	4	0	1	2	5	2	0	1	3	2	3	3	2	2	2	3	3	4	1	1	2	2	3	4	1	2	2	1	2	4	2	3	3	4	3	3	3	3	3	1
	WBOXHVISO1	3	2	3	6	2	1	1	5	3	5	3	2	5	2	1	2	0	2	3	2	1	2	4	1	4	0	1	4	5	6	3	3	2	4	4	1	0	5	2	5	2	0	3	3	2	2	2	3
ABA	ABRERATCAL	2	1	2	2	3	1	1	2	4	3	5	3	0	0	4	2	3	3	2	2	2	1	4	1	3	6	2	4	4	3	3	3	5	2	3	2	8	2	5	3	0	1	1	4	3	3	3	3
Light regualted	IBOXCORE	2	2	2	0	1	2	2	3	3	1	2	3	3	0	0	0	1	2	1	5	1	3	9	2	2	2	1	5	4	1	3	3	3	5	4	2	0	2	6	5	2	2	2	3	2	2	2	1
	POLASIG1	0	6	6	1	2	2	3	5	5	4	1	1	2	4	1	2	1	2	0	4	0	4	3	1	2	0	1	2	2	0	3	2	2	2	2	5	6	2	2	2	1	4	6	5	2	2	2	0
	CARGCW8GAT	6	4	4	0	4	3	4	0	1	0	2	4	0	4	2	2	0	7	4	7	2	2	4	2	0	2	2	4	0	2	4	4	0	4	0	4	4	2	0	0	2	2	3	2	4	4	4	0
Jasmonate	GCCCORE	5	0	0	4	7	0	1	0	0	2	2	8	0	0	2	4	3	3	2	0	1	0	0	7	1	1	15	0	0	0	3	3	2	0	1	3	7	0	0	0	1	3	3	4	1	1	1	9
Drought	DRECRTCOREAT	0	0	0	1	6	2	3	2	0	2	1	5	0	1	7	4	3	1	2	2	2	1	2	5	3	2	4	2	3	2	2	2	1	3	1	0	1	2	4	4	1	2	3	0	4	4	4	3
Drought	MYB2CONSENSUSAT	1	2	2	4	2	1	7	5	5	6	1	2	3	4	1	3	3	3	5	1	0	2	1	0	4	1	2	1	1	1	2	2	4	1	4	2	1	6	1	3	2	1	1	0	3	3	3	3
	MYBCOREATCYCB1	3	1	1	3	2	1	5	1	4	7	1	3	2	1	1	4	2	1	7	1	1	2	1	4	4	3	7	0	2	0	1	1	2	0	2	1	2	3	3	5	2	0	3	0	3	3	3	2
Drought	MYB1AT	1	4	5	1	4	1	3	3	0	2	1	1	5	4	1	0	3	5	1	1	3	0	3	0	3	5	2	3	1	3	0	0	2	4	2	1	2	2	4	2	5	2	0	3	1	1	1	4
	MYBST1	5	1	1	1	3	0	2	7	3	0	2	2	1	4	0	0	2	4	1	1	5	2	2	2	4	1	1	2	2	3	4	4	1	2	1	0	2	1	1	6	3	3	3	2	2	2	2	2
	TATABOX5	0	4	4	0	2	3	4	5	8	3	1	1	3	3	1	2	2	3	0	3	0	1	1	2	1	0	0	1	2	1	2	1	1	2	1	4	5	1	1	0	1	5	4	3	2	2	2	0
	PYRIMIDINEBOXOSRAMY1	1	3	2	2	1	5	4	3	4	3	2	0	3	7	0	1	2	0	3	2	2	1	3	2	0	1	1	4	3	1	3	3	0	5	0	1	1	0	1	0	0	1	1	2	1	1	1	1
ABA	RYREPEATBNNAPA	1	0	0	2	1	3	4	0	2	1	0	0	1	2	0	3	1	7	0	3	0	1	3	5	0	1	2	3	4	5	1	1	3	4	2	4	1	0	2	3	0	0	1	6	1	1	1	0
	SITEIIATCYTC	2	3	3	5	1	2	0	1	2	1	2	3	0	1	2	5	1	0	4	2	2	0	1	1	1	3	0	2	2	3	4	4	1	2	1	2	0	0	3	4	0	0	6	2	1	1	1	0
	MYBPZM	2	2	2	14	3	3	1	1	0	1	4	1	2	1	3	4	1	2	1	5	0	5	3	0	2	0	2	1	1	1	0	0	2	1	2	1	2	0	2	3	2	0	1	1	0	0	0	3
	BOXIINTPATPB	2	2	2	1	3	2	4	2	0	0	1	4	0	3	0	1	2	2	1	3	0	1	1	0	3	0	0	1	1	5	3	2	3	2	2	0	1	0	1	0	0	0	1	2	3	3	3	2
ABA	MYCATRD22	3	1	1	1	0	2	4	2	2	3	3	1	1	1	1	2	0	1	0	3	0	0	1	1	3	1	0	2	3	2	0	0	2	1	2	2	0	1	5	3	3	1	0	5	1	1	1	2
Drought	MYCATERD1	3	1	1	1	0	2	4	2	2	3	3	1	1	1	1	2	0	1	0	3	0	0	1	1	3	1	0	2	3	2	0	0	2	1	2	2	0	1	5	3	3	1	0	5	1	1	1	2
	NODCON1GM	6	2	2	2	1	3	2	2	4	3	0	1	3	0	0	1	1	1	2	1	0	2	2	0	4	1	0	3	0	1	0	0	0	3	0	1	3	0	1	0	1	5	0	0	3	4	3	2
	OSE1ROOTNODULE	6	2	2	2	1	3	2	2	4	3	0	1	3	0	0	1	1	1	2	1	0	2	2	0	4	1	0	3	0	1	0	0	0	3	0	1	3	0	1	0	1	5	0	0	3	4	3	2
	CIACADIANLELHC	1	1	1	0	2	3	0	1	0	2	4	1	2	2	1	1	0	1	0	3	0	1	2	1	1	0	1	3	2	0	0	0	6	3	5	0	0	2	0	1	2	2	0	2	1	1	1	0
	REALPHALGLHCB21	1	4	3	2	1	0	0	3	0	1	4	1	4	1	2	2	4	3	1	1	1	0	3	0	0	2	1	1	0	3	0	0	0	1	0	1	1	0	3	3	1	0	0	2	1	1	1	2
Embryo	CANBNNAPA	3	1	0	3	3	2	0	1	0	0	3	1	0	1	1	1	1	2	0	0	1	3	0	0	2	0	0	2	1	1	0	0	2	2	2	0	1	2	1	0	2	1	1	2	4	4	4	3
	ANAERO1CONSENSUS	1	3	3	0	0	2	1	1	1	0	2	1	1	1	3	3	1	2	1	1	0	2	3	0	1	1	1	0	0	3	0	0	0	0	0	2	0	0	2	2	4	5	1	2	0	0	0	0
	POLASIG3	0	2	2	1	0	4	4	0	1	3	3	0	4	0	0	1	2	3	0	1	0	2	2	0	1	0	1	2	2	1	0	0	3	1	2	2	0	2	3	0	0	0	1	0	1	1	1	2
	-300ELEMENT	0	3	2	0	1	0	1	0	2	2	1	0	6	2	0	0	0	0	3	3	0	0	3	3	2	1	0	0	1	0	1	1	3	0	3	1	1	0	1	2	2	2	0	6	1	0	1	0
	ANAERO2CONSENSUS	1	2	2	1	0	1	0	1	0	0	1	0	1	0	1	1	3	1	1	0	1	0	0	1	0	5	4	0	0	0	1	1	1	0	3	0	2	2	0	1	3	2	2	3	1	1	1	6
	CRTDREHVCBF2	0	0	0	0	0	0	2	0	2	4	2	4	0	4	2	2	2	0	0	0	0	0	0	0	0	0	0	2	2	2	0	0	2	2	2	2	0	0	4	4	2	2	2	4	0	0	0	2
	PREATPRODH	2	0	0	0	3	0	2	2	1	1	1	1	2	0	1	0	1	3	0	3	0	3	2	1	1	1	0	2	1	0	0	0	1	1	0	1	0	2	5	4	1	0	0	1	2	2	2	1
	TBOXATGAPB	3	2	2	0	0	0	1	2	0	1	2	0	2	2	1	1	0	1	1	3	1	1	1	1	1	1	3	1	1	1	0	0	1	2	2	2	1	2	0	1	3	2	1	1	1	1	1	0
	E2FCONSENSUS	2	1	2	2	0	0	1	1	0	0	2	2	0	2	0	0	0	0	2	1	1	0	1	1	0	1	2	3	4	1	1	2	0	1	0	0	0	2	1	0	2	3	0	0	2	2	2	1
	HEXAMERATH4	0	0	0	3	2	1	0	1	1	2	1	1	0	1	0	0	3	2	4	0	2	0	2	1	0	1	4	1	1	1	0	1	0	3	0	2	1	1	0	1	1	3	0	2	0	0	0	2
	CACGTGMOTIF	0	0	0	0	0	0	0	0	2	0	2	0	0	0	0	2	2	2	0	0	2	0	2	0	0	2	2	0	0	0	0	0	2	0	2	0	4	2	4	2	0	2	0	2	2	2	2	2
	RYREPEATLEGUMINBOX	0	0	0	1	1	0	3	0	0	0	0	0	0	1	0	3	1	3	0	1	0	1	1	3	0	1	1	2	3	4	1	1	1	3	1	1	1	0	1	1	0	0	0	5	0	0	0	0
Auxin	CATATGGMSAUR	4	0	0	2	0	0	8	2	2	0	0	0	2	0	0	0	2	2	0	2	0	0	0	2	0	0	0	2	0	0	0	0	0	2	2	0	2	2	2	2	0	0	0	0	2	2	2	0
Auxin	ARFAT	0	0	0	1	1	1	0	0	0	1	1	1	1	0	1	1	0	0	0	3	0	0	0	0	1	2	0	1	1	0	2	2	1	1	0	2	2	1	4	3	1	3	1	2	1	1	1	0
	-10PEHVPSBD	0	2	2	0	2	0	1	1	0	0	1	0	1	1	0	0	0	0	1	0	0	0	1	0	1	1	0	1	1	1	0	0	1	1	2	1	1	0	1	3	2	0	2	1	3	2	3	1
	DRE2COREZMRAB17	0	0	0	1	3	2	0	1	0	0	1	2	0	0	2	1	1	1	2	1	1	0	0	0	1	2	1	0	0	0	2	2	1	0	1	0	0	1	1	1	0	1	1	0	1	1	1	0
	CPBCSPOR	1	1	1	0	2	1	1	0	0	0	0	0	3	0	0	0	0	1	0	3	0	0	1	0	0	0	1	2	1	2	0	0	1	2	1	1	0	1	3	1	1	1	2	1	1	1	1	0
	WBOXNTCHN48	1	0	0	6	1	1	0	1	1	0	0	1	1	1	1	1	0	1	1	2	1	1	2	1	1	3	1	0	0	0	1	1	0	0	0	1	0	3	1	0	1	0	0	0	0	0	0	2
	ACGTABREMOTIFA2OSEM	0	1	1	0	0	1	0	1	0	1	0	0	0	0	0	2	2	1	0	0	0	0	0	1	0	0	0	0	0	0	0	0	4	0	4	2	2	1	2	1	0	1	0	1	3	3	3	1
Cold	LTRE1HVBLT49	0	0	0	0	3	1	3	1	1	1	0	0	0	1	0	1	1	0	0	2	0	2	1	0	0	0	1	0	0	2	3	3	1	0	1	1	3	0	0	0	1	0	0	0	1	1	1	1
	ABREOSRAB21	0	1	1	1	1	1	1	0	0	1	0	1	1	0	2	2	2	0	0	0	0	0	0	0	0	2	1	0	0	0	0	0	1	0	1	0	3	0	2	4	0	0	0	0	2	2	2	3
	TATCCAOSAMY	0	0	0	1	3	0	1	0	2	0	0	0	0	1	0	0	0	1	0	1	2	0	0	1	2	0	0	1	1	0	1	1	0	1	0	0	2	0	0	3	1	2	1	1	1	1	1	0
	ACGTTBOX	0	0	0	2	0	0	0	0	0	2	0	0	0	0	0	2	0	0	2	4	2	0	0	0	2	0	0	2	0	0	2	2	2	2	2	2	0	0	0	0	0	0	0	0	0	0	0	0
Auxin	NTBBF1ARROLB	0	2	2	0	1	2	0	1	1	0	0	0	1	1	0	0	0	1	0	2	1	1	1	1	1	1	0	0	0	2	1	1	2	0	2	1	0	2	0	2	2	0	0	2	0	0	0	0
	BOXLCOREDCPAL	2	1	1	2	1	3	0	1	0	1	0	1	0	1	1	1	0	0	2	0	1	0	1	0	0	1	1	1	2	1	0	0	0	1	0	0	2	0	0	0	2	0	0	1	0	0	0	1
	SEF3MOTIFGM	1	2	2	0	2	2	1	0	0	2	0	0	2	0	0	0	0	0	0	1	0	1	2	0	3	1	0	1	2	1	0	0	1	1	2	0	0	0	1	0	0	0	0	1	0	0	0	0
	ACGTCBOX	0	0	0	0	2	0	0	0	0	2	0	2	0	0	0	0	2	0	0	0	4	0	0	0	0	4	0	0	0	0	0	4	0	0	0	0	2	0	2	2	2	0	0	4	0	0	0	0
	GT1CORE	0	0	0	1	2	0	1	1	0	0	2	0	3	0	0	0	1	0	1	0	0	0	0	0	2	1	1	2	2	3	0	0	0	2	0	0	0	1	1	1	1	0	1	1	0	0	0	1
GA	GAREAT	0	0	0	1	1	1	2	2	1	0	1	0	1	1	0	0	0	0	0	1	1	1	0	0	1	1	0	0	1	0	0	0	1	0	1	0	2	1	0	0	1	0	0	0	1	1	1	0
	AACACOREOSGLUB1	0	0	0	0	1	2	0	0	1	1	0	0	0	1	0	0	0	1	0	0	0	0	1	0	1	0	0	0	0	0	0	0	1	0	1	1	1	1	1	1	5	3	1	1	0	0	0	0
	ELRECOREPCRP1	0	1	1	1	1	0	0	1	1	3	0	0	0	0	0	0	1	1	2	0	1	1	0	0	1	0	0	1	0	0	0	0	1	1	1	1	1	2	3	4	0	0	0	0	0	0	0	0
	IBOX	1	1	1	0	0	0	0	1	0	0	1	1	1	0	0	0	0	0	0	2	0	2	1	0	0	1	0	1	1	0	1	1	2	1	2	0	0	0	2	0	0	0	1	1	1	1	1	0
	RYREPEATGMGY2	0	0	0	0	0	0	2	0	0	0	0	0	0	0	0	2	1	3	0	0	0	0	0	1	0	1	0	2	2	2	0	0	1	2	1	1	1	0	1	1	0	0	0	2	0	0	0	0
	RAV1BAT	0	1	1	0	0	0	2	0	1	1	3	2	2	2	0	1	1	0	0	1	1	0	0	1	0	1	0	1	0	2	0	0	0	1	0	1	0	0	0	0	1	1	0	0	1	1	1	0
	INTRONLOWER	0	0	0	0	0	0	0	1	0	0	1	0	1	1	0	1	3	2	0	0	1	1	0	0	1	1	1	1	0	1	0	0	2	1	1	2	0	0	1	2	0	0	0	0	2	1	2	0
	TATABOX4	0	0	1	0	1	0	0	0	3	0	0	0	0	0	0	2	0	0	1	0	0	1	0	1	0	0	1	0	1	0	2	2	1	0	1	0	1	2	1	1	1	0	1	0	1	1	1	1
	MYB2AT	0	1	1	0	1	0	1	1	2	2	0	0	1	0	0	0	0	2	0	0	0	1	1	0	1	0	0	1	1	0	0	0	2	1	2	0	0	1	0	0	1	1	0	0	1	1	1	0
	TGACGTVMAMY	2	1	1	0	0	0	0	0	0	2	0	0	1	1	0	1	0	0	0	1	2	0	0	0	1	2	2	0	0	0	0	0	2	0	2	1	1	0	0	0	1	0	1	0	1	1	1	1
	HEXMOTIFTAH3H4	2	1	1	0	0	0	0	0	0	2	0	0	1	1	0	1	0	0	0	1	2	0	0	0	1	2	2	0	0	0	0	0	2	0	2	1	1	0	0	0	1	0	1	0	1	1	1	1
	MARTBOX	4	2	3	0	1	0	0	0	2	1	0	0	0	0	0	0	1	0	0	0	1	1	0	0	0	0	0	0	0	1	0	0	0	0	0	0	3	0	1	0	0	0	2	0	0	0	0	0
	MYBPLANT	0	1	2	3	0	2	0	1	0	0	1	0	0	0	0	3	3	1	1	0	0	0	0	0	0	0	1	0	0	1	0	1	0	0	0	0	1	1	0	0	1	0	1	1	0	0	0	1
	PALBOXAPC	1	0	0	2	1	0	0	1	0	0	0	1	1	0	0	0	2	0	0	2	0	0	0	1	0	3	2	0	0	0	1	1	0	0	0	0	1	1	0	0	0	0	0	0	0	0	0	0
	BS1EGCCR	0	0	0	0	2	0	0	0	1	1	0	0	0	0	0	1	1	1	0	0	1	1	0	1	0	1	0	1	1	1	2	2	1	1	0	0	0	0	0	0	0	0	0	2	0	0	0	0
	QELEMENTZMZM13	0	1	1	1	2	2	0	0	0	0	0	0	0	0	1	1	0	0	2	1	0	0	0	0	0	2	0	0	0	0	0	0	0	0	0	0	0	0	2	2	0	0	0	0	1	1	1	1
	2SSEEDPROTBANAPA	1	0	0	2	2	2	0	0	0	0	2	0	0	0	0	1	1	0	0	0	1	0	0	0	1	0	0	0	1	0	0	0	0	0	0	0	1	1	0	0	1	0	1	2	0	0	0	0
	BOXIIPCCHS	0	0	0	0	0	1	0	1	0	0	0	0	0	0	0	2	1	0	0	0	0	0	0	1	0	0	0	0	0	0	0	0	3	0	3	0	2	1	1	1	0	0	0	1	1	1	1	1
	S1FBOXSORPS1L21	3	0	0	0	1	1	0	1	0	0	2	0	0	0	0	0	0	0	0	1	0	1	0	0	1	1	1	0	0	1	0	0	0	0	0	0	1	1	0	1	0	1	0	0	0	0	0	1
	PROLAMINBOXOSGLUB1	0	0	0	0	1	0	0	0	0	0	0	0	2	1	0	0	0	0	0	1	0	1	1	2	1	0	0	0	0	0	0	0	0	0	0	0	0	0	1	1	1	1	0	2	0	0	0	1
	REBETALGLHCB21	1	1	1	0	0	0	0	1	1	0	1	1	0	2	0	0	1	0	0	0	0	1	0	0	1	0	0	0	0	1	1	1	0	0	0	0	0	0	1	2	0	0	1	0	0	0	0	0
	SREATMSD	0	0	0	0	0	0	0	1	2	0	0	0	0	0	0	0	1	0	0	0	0	1	0	0	0	0	0	0	0	0	1	1	1	0	1	0	0	0	0	2	2	0	0	1	1	1	1	0
SA	WBBOXPCWRKY1	0	0	0	3	0	0	0	1	0	0	1	0	0	0	1	0	0	0	0	0	1	1	0	0	1	0	0	1	0	0	0	0	1	1	1	1	1	0	1	2	0	0	0	1	0	0	0	1
	CCA1ATLHCB1	1	1	0	0	0	1	1	0	0	0	0	0	0	0	0	0	0	0	2	0	0	0	0	3	1	0	0	1	0	0	0	0	0	1	0	0	1	0	1	0	0	1	0	0	0	0	0	1
	NAPINMOTIFBN	0	0	0	1	1	1	0	0	0	0	0	0	0	0	2	2	0	0	0	0	0	0	0	0	0	0	0	1	0	0	0	0	0	1	0	0	0	0	0	0	2	1	0	2	0	0	0	0
	TATCCAYMOTIFOSRAMY3D	0	0	0	0	0	0	0	0	1	0	0	0	0	0	0	0	0	1	0	1	0	0	0	0	1	0	0	0	0	0	0	0	0	0	0	0	0	0	0	3	1	2	1	0	1	1	1	0
	GADOWNAT	0	1	1	0	0	0	0	0	0	1	0	0	0	0	0	0	1	1	0	0	0	0	0	0	0	0	0	0	0	0	0	0	1	0	1	2	0	0	1	0	0	1	0	0	2	2	2	0
	ERELEE4	1	1	1	3	0	3	1	0	0	0	0	0	0	0	0	1	0	0	1	0	0	0	0	3	0	0	0	0	0	0	0	0	0	0	0	0	1	0	0	1	0	0	0	0	0	0	0	0
Light regualted	IBOXCORENT	0	1	1	0	0	0	0	1	0	0	1	1	1	0	0	0	0	0	0	0	0	2	0	0	0	1	0	0	0	0	1	1	1	0	1	0	0	0	0	0	0	0	0	1	1	1	1	0
	RYREPEATVFLEB4	0	0	0	0	0	0	2	0	0	0	0	0	0	0	0	2	0	2	0	0	0	0	0	0	0	0	0	2	2	2	0	0	0	2	0	0	0	0	0	0	0	0	0	2	0	0	0	0
	BOXCPSAS1	0	0	0	0	2	0	0	0	0	1	1	0	1	0	1	1	0	0	0	0	0	0	0	0	1	0	0	0	0	0	0	0	0	0	0	0	0	0	1	1	0	0	1	0	1	1	1	1
	TGTCACACMCUCUMISIN	0	1	1	0	0	0	0	2	1	1	0	0	1	1	1	0	0	0	0	0	0	0	0	0	0	0	0	0	0	1	0	0	0	0	0	1	0	0	0	0	0	0	0	0	1	1	1	0
	ANAERO3CONSENSUS	1	0	0	0	0	0	0	1	0	0	2	0	0	0	0	0	1	1	0	0	0	0	0	1	0	0	1	0	0	0	0	0	0	0	1	1	0	0	0	0	0	1	1	0	0	0	0	1
	LTREATLTI78	0	0	0	0	1	1	0	1	0	0	0	1	0	0	1	0	0	0	0	1	0	0	0	0	0	1	0	0	0	0	0	0	0	0	0	0	0	0	1	1	0	0	0	0	1	1	1	0
	SORLIP5AT	0	0	0	1	0	0	3	1	1	0	0	1	1	0	0	0	1	0	0	0	2	0	0	0	0	0	0	0	0	0	0	0	0	0	0	0	0	0	0	0	0	0	0	1	0	0	0	0
	DRE1COREZMRAB17	0	0	0	0	0	1	0	1	0	1	0	0	0	0	1	1	0	0	0	0	0	0	0	0	1	0	0	0	1	0	0	0	0	0	0	0	0	1	0	0	1	1	0	1	0	0	0	0
	AMYBOX2	0	0	0	0	0	0	0	0	1	0	0	0	0	0	0	0	0	0	0	1	0	0	0	0	0	0	0	0	0	0	0	0	0	0	0	0	0	0	0	3	1	1	0	0	1	1	1	0
	ACGTOSGLUB1	0		0	0	0	0	0	1	0	1		0	0		0	0	1	1	0	0	0	0	1	0	0	0	1	0	0	0	1	1	0	0		0	0	0	0	1	0	0	0	0	1	1	1	0
	PYRIMIDINEBOXHVEPB1	0	1	2	0	0	0	0	0	1	0	0	0	0	0	0	0	0	0	2	0	0	0	1	1	0	0	0	0	0	0	1	1	0	0	0	0	1	0	0	0	0	0	0	1	0	0	0	0
	SURE1STPAT21	1	0	0	0	0	1	1	0	0	0	0	1	0	0	0	0	0	1	0	0	0	0	0	0	0	0	0	0	0	1	0	0	0	0	0	0	0	0	0	0	0	0	1	0	1	1	1	0
	L1BOXATPDF1	0	0	0	0	1	0	0	0	1	0	0	0	0	0	1	0	0	0	1	0	0	0	0	0	0	0	0	0	0	0	0	0	0	0	0	0	0	0	1	1	0	0	0	1	0	0	0	0
	LECPLEACS2	1	0	0	1	0	0	0	0	1	0	0	0	0	1	0	0	0	0	0	0	0	0	0	0	0	0	0	1	0	0	0	0	0	1	0	0	0	0	0	0	0	0	1	0	0	0	0	0
	CELLCYCLESC	1	1	1	0	0	0	0	0	0	0	0	1	0	0	0	0	0	0	0	0	0	0	0	0	0	0	0	0	0	0	0	0	0	0	0	0	0	0	0	0	0	0	0	0	1	1	1	0
	UP2ATMSD	0	0	0	0	0	1	0	0	0	0	1	1	0	0	0	0	0	0	0	0	1	0	0	1	0	0	1	0	0	0	1	1	0	0	0	0	1	0	0	0	0	0	0	0	0	1	0	0
	IRO2OS	0	0	0	0	0	0	0	0	0	0	0	0	0	0	0	0	0	0	0	0	1	0	0	0	0	1	1	0	0	0	0	0	1	0	1	0	2	0	0	0	0	0	0	0	1	1	1	0
	-300CORE	0	0	0	0	0	0	0	0	0	0	0	1	0	0	0	0	0	0	0	0	0	0	1	0	0	0	0	0	0	0	0	0	0	0	0	0	0	0	0	0	1	0	0	1	1	1	1	1
	AMMORESIVDCRNIA1	0	1	1	1	0	0	0	0	0	0	0	0	0	0	0	0	0	0	0	0	0	0	0	0	0	0	0	0	0	0	0	0	0	0	0	0	0	0	0	1	0	0	1	0	1	1	1	0
	ABREATCONSENSUS	0	0	0	0	0	0	0	0	0	0	0	0	0	0	0	0	0	0	0	0	0	0	0	0	0	0	0	0	0	0	0	0	1	0	1	0	1	0	0	0	0	0	0	1	1	1	1	0
	XYLAT	0	0	0	0	0	0	0	0	0	0	0	0	0	0	0	0	0	0	0	0	1	0	0	0	0	0	0	0	0	0	0	0	0	0	0	1	0	0	0	0	0	0	0	0	1	1	1	1
	AGMOTIFNTMYB2	0	0	0	0	0	0	0	0	0	0	0	0	0	1	0	0	0	1	1	0	0	0	0	0	0	0	0	0	0	0	0	0	0	0	0	1	0	0	0	0	0	0	1	0	0	0	0	0
	GRAZMRAB28	5	0	0	0	0	0	1	0	0	0	0	0	0	0	0	0	0	0	0	0	0	0	0	0	0	0	0	0	0	0	0	0	0	0	0	0	0	0	0	0	0	0	0	0	0	0	0	0
	WUSATAg	0	0	0	0	0	0	0	0	0	0	0	0	0	0	0	0	0	1	0	0	1	0	0	0	0	1	0	0	0	0	0	0	0	0	0	0	0	0	0	0	0	0	0	0	1	1	1	0
	UP1ATMSD	0	0	0	0	0	0	0	1	1	0	0	1	0	0	0	0	0	0	1	0	0	0	0	0	0	0	0	0	0	0	0	0	0	0	0	0	0	0	0	0	0	0	0	0	0	0	0	0
	MARABOX1	0	0	0	0	0	0	0	1	0	0	0	0	0	0	0	0	0	0	0	0	0	0	1	0	0	0	0	0	0	0	0	0	0	0	0	0	0	0	0	0	0	2	0	1	0	0	0	0
	HDZIP2ATATHB2	0	0	0	0	0	0	0	0	0	0	0	0	0	0	0	0	1	0	0	0	0	0	0	0	0	0	0	0	0	0	0	0	0	0	0	0	0	0	1	0	0	0	0	0	1	1	1	0
	SGBFGMGMAUX28	0	0	0	0	0	0	0	0	0	0	0	0	0	0	0	0	0	0	0	0	0	0	0	0	0	0	0	0	0	0	0	0	0	0	0	0	0	0	0	0	0	0	0	0	1	1	1	0
	SPHCOREZMC1	0	0	0	0	0	0	0	0	0	0	0	0	0	0	0	0	0	0	0	0	0	0	0	0	0	0	0	0	0	1	0	0	0	0	0	0	0	0	0	0	0	0	0	1	0	0	0	0
	SITEIIAOSPCNA	0	0	0	0	0	0	0	0	0	0	0	0	0	0	0	0	0	0	1	0	0	0	0	0	0	0	0	0	0	0	0	0	0	0	0	0	0	0	0	0	0	0	0	0	0	0	0	0
	SURE2STPAT21	0	0	0	0	0	0	0	0	0	0	0	0	0	0	0	0	0	0	0	0	0	0	0	0	0	0	0	0	0	0	0	0	0	0	0	0	0	0	0	0	0	0	0	1	0	0	0	0
	SPHZMC1	0	0	0	0	0	0	0	0	0	0	0	0	0	0	0	0	0	0	0	0	0	0	0	0	0	0	0	0	0	0	0	0	0	0	0	0	0	0	0	0	0	0	0	1	0	0	0	0
	RYREPEAT4	0	0	0	0	0	0	0	0	0	0	0	0	0	0	0	0	0	0	0	0	0	0	0	0	0	0	0	0	0	0	0	0	0	0	0	0	0	0	0	0	0	0	0	1	0	0	0	0
	ABRE2HVA1	0	0	0	0	0	0	0	0	0	0	0	0	0	0	0	0	0	0	0	0	0	0	0	0	0	0	0	0	0	0	0	0	0	0	0	0	0	0	0	0	0	0	0	1	0	0	0	0
	ABREA2HVA1	0	0	0	0	0	0	0	0	0	0	0	0	0	0	0	0	0	0	0	0	0	0	0	0	0	0	0	0	0	0	0	0	0	0	0	0	0	0	0	0	0	0	0	1	0	0	0	0
	Total	370	391	402	338	315	353	432	399	368	400	382	363	435	392	249	335	305	396	346	400	264	284	382	321	378	358	352	394	382	383	341	352	387	400	397	281	391	405	478	464	369	379	343	409	431	434	431	356
[truncated: 6 more columns]
