# Supplementary material for: Characterization and expression profiling of the ICE-CBF-COR genes in wheat
Source: PeerJ. 2019 Nov 29;7:e8190. doi: 10.7717/peerj.8190 (PMC6886486; doi:10.7717/peerj.8190)
Supplement: Table S7 [file peerj-07-8190-s010.xlsx]

## Sheet: Table S7
Table S7. Co-linear analysis of wheat ICE, CBF and COR genes with rice, sorghum and maize genes.
	Gene ID	Chr	Gene ID	Chr
Wheat-Rice	TaCOR5a	1A	LOC_Os01g50910	Chr1
	TaCOR5a	1A	LOC_Os05g46480	Chr5
	TaCBF2a	2A	LOC_Os02g45450	Chr2
	TaCBF2a	2A	LOC_Os04g48350	Chr4
	TaCBF2a	2A	LOC_Os09g35030	Chr9
	TaICE1a	3A	LOC_Os01g70310	Chr1
	TaCBF3a	4A	LOC_Os06g03670	Chr6
	TaCBF10a	5A	LOC_Os04g48350	Chr4
	TaCBF10a	5A	LOC_Os09g35010	Chr9
	TaCBF18a	7A	LOC_Os06g03670	Chr6
	TaICE1b	3B	LOC_Os01g70310	Chr1
	TaCBF10b	5B	LOC_Os09g35010	Chr9
	TaCBF17b	5B	LOC_Os09g35020	Chr9
	TaCOR5d	1D	LOC_Os01g50910	Chr1
	TaCOR5d	1D	LOC_Os05g46480	Chr5
	TaCBF2d	2D	LOC_Os02g45450	Chr2
	TaCBF2d	2D	LOC_Os04g48350	Chr4
	TaCBF2d	2D	LOC_Os09g35030	Chr9
	TaICE1d	3D	LOC_Os01g70310	Chr1
	TaCBF18d	7D	LOC_Os06g03670	Chr6
Wheat-Sorghum	TaCOR5a	1A	Sobic.003G271800	Chr03
	TaCOR5a	1A	Sobic.009G215700	Chr09
	TaCBF2a	2A	Sobic.002G269300	Chr02
	TaCBF2a	2A	Sobic.004G283201	Chr04
	TaCBF2a	2A	Sobic.006G184800	Chr06
	TaICE1a	3A	Sobic.003G412200	Chr03
	TaCBF3a	4A	Sobic.010G016500	Chr10
	TaCBF15a	5A	Sobic.002G269100	Chr02
	TaCBF15a	5A	Sobic.007G181500	Chr07
	TaCBF18a	7A	Sobic.010G016500	Chr10
	TaICE1b	3B	Sobic.003G412200	Chr03
	TaCBF10b	5B	Sobic.002G269032	Chr02
	TaCBF12b.2	5B	Sobic.002G269100	Chr02
	TaCBF15b	5B	Sobic.007G181500	Chr07
	TaCOR5d	1D	Sobic.003G271800	Chr03
	TaCOR5d	1D	Sobic.009G215700	Chr09
	TaCBF2d	2D	Sobic.002G269032	Chr02
	TaCBF2d	2D	Sobic.004G283201	Chr04
	TaCBF2d	2D	Sobic.006G184800	Chr06
	TaICE1d	3D	Sobic.003G412200	Chr03
	TaCBF18d	7D	Sobic.010G016500	Chr10
Wheat-Maize	TaCOR5a	1A	GRMZM2G425629	3
	TaCOR5a	1A	GRMZM2G096475	6
	TaCBF2a	2A	GRMZM2G042756	2
	TaCBF2a	2A	GRMZM2G137341	5
	TaICE1a	3A	GRMZM2G173534	3
	TaCBF15a	5A	GRMZM2G175856	1
	TaCBF18a	7A	GRMZM2G380377	6
	TaICE1b	3B	GRMZM2G173534	3
	TaCBF15b	5B	GRMZM2G175856	1
	TaCBF10b	5B	GRMZM2G124037	2
	TaCBF4b	5B	GRMZM2G124011	2
	TaCBF10b	5B	GRMZM2G069082	7
	TaCBF11b	5B	GRMZM2G069126	7
	TaCOR5d	1D	GRMZM2G425629	3
	TaCOR5d	1D	GRMZM2G096475	6
	TaCBF2d	2D	GRMZM2G042756	2
	TaCBF2d	2D	GRMZM2G137341	5
	TaICE1d	3D	GRMZM2G173534	3
	TaCBF15d	5D	GRMZM2G175856	1
	TaCBF11d	5D	GRMZM2G069126	7
	TaCBF18d	7D	GRMZM2G380377	6
