# Supplementary material for: Characterization and expression profiling of the ICE-CBF-COR genes in wheat
Source: PeerJ. 2019 Nov 29;7:e8190. doi: 10.7717/peerj.8190 (PMC6886486; doi:10.7717/peerj.8190)
Supplement: Table S8 [file peerj-07-8190-s011.xlsx]

## Sheet: Table S8
Table S8. RNA-seq data for 53 ICE, CBF and COR genes that were used in this study.
Gene ID	Cotyledon emergence, root	Maximum stem length, root	Three leaves visible , root	50% of flowers open, stem	Initiation of stem elongation, stem	Two nodes or internodes visible, stem	Main shoot and axillary shoots visible at three nodes, leaf	Cotyledon emergence, leaf	Mid grain-fill, leaf	Mid-anthesis, spike	Two nodes or internodes visible, spike	Maximum stem length, spike	Mid grain-fill, grain	Whole plant grain formation stage 70% to final size, grain	Grain ripening stage, grain		Control	Drought_1h	Drought_6h	Heat_1h	Heat_6h	Drought vs heat_1h	Drought vs heat_6h		Control / Cold
TaCBF10a	4	9	12	0	2	0.4	0.9	0.2	0	0	0	0	0.1	0.3	0		36.67	17.63	9.21	1.75	4.41	0.84	4.85		-1.6
TaCBF10b	2	3	5	0	2	0.6	1	0.6	0	0	0	0	0	0.8	0		31.81	10.03	6.11	2.9	6.64	0.83	7.1		-1.2
TaCBF11a	0.1	0	0	0	0	0	0.1	0.1	0	0	0	0	0	0	0		5.83	1.79	4.96	2.08	6.75	0.91	7.84		0.8
TaCBF11b	0.2	0.1	0.4	0	0	0	0	0	0	0	0	0	0	0	0		5.83	1.79	4.96	2.08	6.75	0.91	7.84		\
TaCBF11d	0	0	0.1	0	0	0	0	0	0	0	0	0	0	0	0		5.83	1.79	4.96	2.08	6.75	0.91	7.84		\
TaCBF12a	3	17	30	0	3	5	1	0.8	0.1	0	1	0.8	2	0.3	0		0.04	0	0	0.02	0	0	0		-2.3
TaCBF12b.1	1	7	8	0.1	0.8	2	0.7	0.4	1	0.1	0.6	0.3	0.8	1	2		0.04	0	0	0.02	0	0	0		-3.2
TaCBF12b.2	0.6	7	12	0.1	4	2	0.8	0.2	0.4	0.1	2	1	1	0.1	0		0.01	0	0	0.02	0	0	0		-2.2
TaCBF12d	1	11	14	0.1	4	4	1	0.3	0.4	0.1	0.7	0.7	1	0.5	0		0.04	0	0	0.02	0	0	0		-4.2
TaCBF13a	0.6	3	6	0.2	3	3	0.5	0.1	0.1	0	0.5	0.2	0.4	0.1	0		0.04	0	0	0.02	0	0	0		-1.8
TaCBF13b	2	8	14	0.3	5	4	2	0.3	1	0.1	2	1	2	0.1	0		0.04	0	0	0.02	0	0	0		-2.7
TaCBF14a	3	13	20	0.2	1	4	3	1	2	0.3	0.7	0.3	1	1	2		0.82	0.62	0.25	0.99	0.19	0.46	0.08		-3.8
TaCBF14d	2	10	15	0.2	0.8	2	0.8	0.7	0.8	0	0.1	0.1	0.5	3	2		0.82	0.62	0.25	0.99	0.19	0.46	0.08		-2.7
TaCBF15a	\	\	\	\	\	\	\	\	\	\	\	\	\	\	\		2.73	3.6	1.56	0.3	1.92	0.13	1.57		\
TaCBF15b	0	0	0	0	0	0.1	0	0	0	0	0	0	0	0	0		2.73	3.6	1.56	0.3	1.92	0.13	1.57		\
TaCBF15d	0.1	0	0.2	0	0	0	0.1	0	0	0	0	0	0.1	0.1	0		2.73	3.6	1.56	0.3	1.92	0.13	1.57		\
TaCBF16b	0	0	0	0	0.1	0	0	0	0	0	0.1	0	0.1	0	0		0	0.05	0	0.07	0	0.12	0		1.2
TaCBF16d	0	0	0.1	0	0.1	0.1	0	0	0	0	0.1	0	0	0.1	0		0	0.05	0	0.07	0	0.12	0		5.1
TaCBF17b	0	0	0	0.1	0	0.1	0.1	0	0	0	0	0	0	0	0		2.73	3.6	1.56	0.3	1.92	0.13	1.57		\
TaCBF17d.1	\	\	\	\	\	\	\	\	\	\	\	\	\	\	\		2.73	3.6	1.56	0.3	1.92	0.13	1.57		4.5
TaCBF17d.2	0	0	0	0.6	0.1	0.2	0.2	0	0	0	0	0	0.2	0	0		2.73	3.6	1.56	0.3	1.92	0.13	1.57		6.1
TaCBF18a	1	2	1	0	1	1	0.5	0.1	2	0.7	2	0.8	2	2	0.5		0.11	0	0.04	0.04	0	0.03	0		\
TaCBF18d	2	3	4	0	3	2	1	0.9	7	2	3	1	4	3	0.2		21.71	8.62	13.37	5.54	22.53	3.71	26.27		\
TaCBF1b	0.6	0.1	0.4	0	0	0	0.1	0.1	0	0	0	0	0	0	0.2		21.71	8.62	13.37	5.54	22.53	3.71	26.27		0.4
TaCBF2a	0.2	0.1	0.2	0.7	1	10	2	0.2	2	0.2	0.1	0.2	0.1	0	0		0.11	0	0.04	0.04	0	0.03	0		-3.6
TaCBF2d	0.2	0.2	0.3	1	2	11	2	0.5	1	0.1	0.6	0.1	0	0	0		0.11	0	0.04	0.04	0	0.03	0		-4.4
TaCBF3a	1	2	2	0	2	2	0.6	0.1	11	2	2	0.9	2	1	0.5		21.71	8.62	13.37	5.54	22.53	3.71	26.27		\
TaCBF4a	0	0	0.1	0	0	0	0	0	0	0	0	0	0	0	0		10.95	3.58	2.17	1.86	4.38	0.49	3.42		-1.9
TaCBF4b	0.1	0	0	0	0	0	0	0.2	0	0	0	0	0	0.2	0.9		10.95	3.58	2.17	1.86	4.38	0.49	3.42		0.2
TaCBF4d	0.2	0	0.1	0	0	0	0.1	0.2	0	0	0	0	0	0	0		10.95	3.58	2.17	1.86	4.38	0.49	3.42		-1.5
TaCBF5a	0.1	0	0.1	0	0	0	0.1	0.1	0	0	0	0	0	0	0		10.95	3.58	2.17	1.86	4.38	0.49	3.42		\
TaCBF5b	0.2	0	0.2	0	0	0	0	0.1	0	0	0	0	0	0	0		10.95	3.58	2.17	1.86	4.38	0.49	3.42		0.7
TaCBF5d	0	0.1	0.1	0	0	0	0	0	0	0	0	0	0	0	0		10.95	3.58	2.17	1.86	4.38	0.49	3.42		2
TaCBF6a	0.7	0	0.2	0.1	0.4	0.2	0.3	0.5	0	0	0	0	0	0.1	0		14.44	7.97	4.31	3.91	7.54	1.4	13.95		2.3
TaCBF6b	0.5	0.2	0.2	0	1	0.8	1	0.6	0	0	0	0	0	0	0.1		7.2	5.6	4	1.23	0.52	0.14	1.12		3.5
TaCBF6d	0.4	0.4	0.7	0	2	0.8	0.9	0.3	0	0	0	0	0	0.1	0		14.44	7.97	4.31	3.91	7.54	1.4	13.95		3.4
TaCBF7d	0.5	2	1	0	0.2	0.3	0.2	0.1	0	0	0	0	0	0.1	0.1		21.71	8.62	13.37	5.54	22.53	3.71	26.27		-0.5
TaCBF8a	0.6	0	0.1	0	0	0	0.3	0.6	0	0	0	0	0	0	0.1		21.71	8.62	13.37	5.54	22.53	3.71	26.27		-0.8
TaCBF9a	2	0.9	1	0	0.4	0.1	0.7	0.4	0.1	0	0	0	0	0.3	0		31.81	10.03	6.11	2.9	6.64	0.83	7.1		-1
TaCBF9d	4	1	2	0	1	0.3	2	1	0.1	0	0.3	0	0.2	0.4	0		31.81	10.03	6.11	2.9	6.64	0.83	7.1		-2
TaCOR1b	13	0.5	1	14	0	11	31	24	8	4	0	0	0.1	0.2	0		846.53	1026.45	3751.36	347.19	249.51	274.29	423.32		1.5
TaCOR1d	0	0	0	0.9	0	0.2	45	3	10	0.5	0	0	0	0	0		846.53	1026.45	3751.36	347.19	249.51	274.29	423.32		4.2
TaCOR2a	0	0	0	0.2	0	0	42	3	26	0.2	0	0	0	0	0		846.53	1026.45	3751.36	347.19	249.51	274.29	423.32		4.7
TaCOR3b	2	0.2	0.3	11	0.6	3	20	22	4	2	0.8	0.9	3	0.2	0		197.1	146.68	282.89	74.7	178.23	24.26	156.87		1.7
TaCOR3d	0.9	0.7	1	5	0.2	1	38	49	24	3	0.3	0.3	0.3	0	0		280.29	222.85	353.17	80.47	37.17	18.46	66.1		0.8
TaCOR4a	\	\	\	\	\	\	\	\	\	\	\	\	\	\	\		0.06	0.09	0.02	0.07	0.02	0.11	0.01		\
TaCOR5a	3	2	0.4	0	0.1	6	0.3	0	47	3	0.1	1	6	181	1187		0.03	25.51	1863.69	35.14	14.91	82	111.29		3.5
TaCOR5d	1	0.1	0.2	0	0.4	3	0	0	0.1	0.1	0.1	0.6	0	76	520		0.03	25.51	1863.69	35.14	14.91	82	111.29		4.9
TaCOR6b	0.1	0	0	0	0.1	0.3	0	0	0.5	0.3	0	0	2	2	9		0.16	2.08	79.26	1.7	1.96	6.56	4.48		6.4
TaCOR6d.1	0.3	0	0	0	0.1	0.7	0	0	0	0	0.1	0	0	13	8		0.16	2.08	79.26	1.7	1.96	6.56	4.48		2.9
TaCOR6d.2	1	0	0	0	0.5	2	0	0	0.1	0	0.1	0.2	0.1	8	12		0.16	2.08	79.26	1.7	1.96	6.56	4.48		5.5
TaICE1a	0	0	0	0.4	0.9	0.1	1	2	1	0.4	2	0.7	0.7	2	0		0.99	1.38	1.41	0.54	1.71	0.54	0.89		1.2
TaICE1b	0.1	1	0.1	1	1	0.9	2	3	1	3	4	3	2	6	0.3		0.99	1.38	1.41	0.54	1.71	0.54	0.89		0.9
TaICE1d	0	0	0	0.3	0.7	0.1	0.6	2	1	0.5	2	0.8	0.8	7	0.1		0.99	1.38	1.41	0.54	1.71	0.54	0.89		0.7
TaICE2b	0	0	0	0	1	0.2	0.9	2	0	0	0.1	0	4	0	0.2		0.06	0.09	0.02	0.07	0.02	0.11	0.01		\
TaICE2d	0	0	0	0	0.8	0.2	0.5	0.9	0	0.1	0.2	0.2	4	0	2		0.06	0.09	0.02	0.07	0.02	0.11	0.01		\
