# Supplementary material for: Characterization and expression profiling of the ICE-CBF-COR genes in wheat
Source: PeerJ. 2019 Nov 29;7:e8190. doi: 10.7717/peerj.8190 (PMC6886486; doi:10.7717/peerj.8190)
Supplement: Data S1 [file peerj-07-8190-s012.zip]

Archive with 3 entries (2 files):
- Raw Data/
- Raw Data/Raw data in Fig. 5B.xlsx
- Raw Data/Raw data in Fig. 7.xlsx
