# Supplementary material for: Characterization and expression profiling of the ICE-CBF-COR genes in wheat
Source: PeerJ. 2019 Nov 29;7:e8190. doi: 10.7717/peerj.8190 (PMC6886486; doi:10.7717/peerj.8190)
Supplement: Data S1 [file peerj-07-8190-s012.zip › Raw Data/Raw data in Fig. 5B.xlsx]

## Sheet: Fig. 5B
		q-PCR
Gene ID	Growth stage	CT				CT (Reference Gene)				△CT	2-△CT	CT (CK)	△△CT	2-△△CT
		Rep1	Rep2	Rep3	Average	Rep1	Rep2	Rep3	Average
TaCBF2d	a	29.1728	28.963	29.2078	29.1145	23.4983	24.0264	23.7717	23.7655	5.34909	0.0245337	5.38836	-0.0392647	1.02759
	b	24.6763	24.317	24.4159	24.4697	22.1407	22.814	22.902	22.6189	1.85079	0.27724	5.38836	-3.53757	11.6122
	c	27.0925	27.2901	26.9538	27.1121	23.9739	24.7027	24.2138	24.2968	2.81534	0.142069	5.38836	-2.57302	5.95052
	d	26.8646	27.1621	27.9156	27.3141	22.9836	24.5756	23.8094	23.7895	3.52457	0.0868959	5.38836	-1.86379	3.63962
	e	29.4061	29.6606	29.3609	29.4759	22.0937	22.3844	23.0581	22.5121	6.96379	0.00801105	5.38836	1.57544	0.335542
TaCBF4a	a	34.4158	37.1767	36.8902	36.1609	25.4097	25.9464	25.442	25.5994	10.5615	0.000661718	9.04339	1.51811	0.349144
	b	34.215	32.8437	33.4139	33.4909	24.116	24.6453	23.6789	24.1467	9.34413	0.00153864	9.04339	0.300742	0.811835
	c	31.6467	32.777	33.0408	32.4882	23.303	23.5782	22.8103	23.2305	9.25766	0.00163367	9.04339	0.214276	0.861979
	d	33.3684	33.2327	33.087	33.2294	23.3933	23.7516	23.36	23.5016	9.72773	0.0011794	9.04339	0.684341	0.62229
	e	33.924	34.1312	34.7669	34.274	22.1407	22.814	22.902	22.6189	11.6551	0.000310073	9.04339	2.61171	0.163605
TaCBF9a	a	19.7037	20.093	19.947	19.9145	22.9836	24.5756	23.8094	23.7895	-3.875	14.6721	-1.30484	-2.57016	5.93874
	b	19.4067	19.3838	19.4345	19.4083	22.0937	22.3844	23.0581	22.5121	-3.10375	8.5965	-1.30484	-1.79891	3.47957
	c	19.6961	19.7359	19.7236	19.7185	22.1407	22.814	22.902	22.6189	-2.90038	7.46621	-1.30484	-1.59553	3.02206
	d	21.0074	21.0017	33.6643	25.2245	23.9739	24.7027	24.2138	24.2968	0.927679	0.525703	-1.30484	2.23252	0.212786
	e	21.5927	21.578	21.5527	21.5745	23.4983	24.0264	23.7717	23.7655	-2.191	4.56622	-1.30484	-0.886157	1.84825
TaCBF11b	a	25.7158	25.8393	25.8692	25.8081	24.116	24.6453	23.6789	24.1467	1.66137	0.316138	1.2702	0.391173	0.762509
	b	24.855	24.892	25.1913	24.9794	23.303	23.5782	22.8103	23.2305	1.74891	0.297526	1.2702	0.478714	0.717617
	c	36.1837	34.8589	36.5828	35.8751	23.3933	23.7516	23.36	23.5016	12.3735	0.000188454	1.2702	11.1033	0.000454541
	d	34.8944	37.2534	35.5267	35.8915	25.4097	25.9464	25.442	25.5994	10.2922	0.000797541	1.2702	9.02195	0.00192363
	e	36.1741	35.7436	35.7449	35.8876	24.3581	24.6745	24.5582	24.5303	11.3573	0.00038117	1.2702	10.0871	0.000919363
TaCBF16d	a	29.5139	29.8974	30.4489	29.9534	25.4839	26.0943	26.1779	25.9187	4.0347	0.0610145	3.79871	0.235991	0.849101
	b	26.6409	26.7732	26.9321	26.7821	23.4851	23.3788	23.5075	23.4572	3.32493	0.099792	3.79871	-0.473781	1.38874
	c	27.5047	27.3037	27.4194	27.4093	23.6342	23.4609	23.6425	23.5792	3.8301	0.0703111	3.79871	0.0313899	0.978477
	d	25.9652	25.9974	26.2721	26.0783	23.7202	23.9145	23.3722	23.669	2.4093	0.188247	3.79871	-1.38941	2.61972
	e	25.9973	25.9074	25.9873	25.964	23.3058	23.8932	23.3398	23.513	2.45103	0.18288	3.79871	-1.34768	2.54503
TaICE1d	a	24.3585	24.0584	24.607	24.3413	23.4851	23.3788	23.5075	23.4572	0.884132	0.541813	0.825955	0.0581773	0.960477
	b	26.7182	26.5689	26.6857	26.6576	25.4839	26.0943	26.1779	25.9187	0.73888	0.599205	0.825955	-0.0870756	1.06221
	c	23.7406	23.9173	23.9555	23.8711	23.3058	23.8932	23.3398	23.513	0.358169	0.780154	0.825955	-0.467786	1.38299
	d	22.6902	22.7687	22.8101	22.7563	23.6342	23.4609	23.6425	23.5792	-0.822858	1.76891	0.825955	-1.64881	3.13575
	e	21.1824	21.1962	21.5171	21.2985	23.7202	23.9145	23.3722	23.669	-2.37041	5.1709	0.825955	-3.19637	9.16649
TaICE2b	a	23.3711	23.7922	24.1103	23.7579	23.303	23.5782	22.8103	23.2305	0.527355	0.693826	-1.27621	1.80356	0.286466
	b	22.1709	22.1184	22.1587	22.1493	24.3581	24.6745	24.5582	24.5303	-2.38095	5.2088	-1.27621	-1.10475	2.15061
	c	22.9929	22.9418	23.0465	22.9938	25.4097	25.9464	25.442	25.5994	-2.60561	6.08648	-1.27621	-1.3294	2.51298
	d	21.5584	21.4155	21.5403	21.5047	23.3933	23.7516	23.36	23.5016	-1.99689	3.99139	-1.27621	-0.720684	1.64796
	e	22.912	23.0199	23.4491	23.127	24.116	24.6453	23.6789	24.1467	-1.01973	2.02755	-1.27621	0.256473	0.837132
TaCOR3d	a	20.462	20.3835	20.3133	20.3863	23.4851	23.3788	23.5075	23.4572	-3.0709	8.40298	-2.47125	-0.599646	1.51534
	b	24.3276	24.0115	24.0099	24.1164	23.3058	23.8932	23.3398	23.513	0.603401	0.658201	-2.47125	3.07466	0.118696
	c	18.6615	18.462	18.4909	18.5381	23.7202	23.9145	23.3722	23.669	-5.13081	35.037	-2.47125	-2.65955	6.31837
	d	23.3783	23.2428	23.1521	23.2577	23.6342	23.4609	23.6425	23.5792	-0.321429	1.24957	-2.47125	2.14983	0.22534
	e	26.0588	26.3513	26.3447	26.2516	25.4839	26.0943	26.1779	25.9187	0.33289	0.793945	-2.47125	2.80414	0.143175
TaCOR5a	a	23.6799	23.7196	23.6045	23.668	24.116	24.6453	23.6789	24.1467	-0.478709	1.3935	-0.21855	-0.260159	1.19761
	b	24.1226	24.0966	23.9208	24.0467	23.303	23.5782	22.8103	23.2305	0.816158	0.567953	-0.21855	1.03471	0.488115
	c	27.1366	27.8828	27.6942	27.5712	24.3581	24.6745	24.5582	24.5303	3.04096	0.121501	-0.21855	3.25951	0.104421
	d	26.9784	27.3592	27.3624	27.2334	25.4097	25.9464	25.442	25.5994	1.63399	0.322196	-0.21855	1.85254	0.276904
	e	20.6078	20.7516	20.3614	20.5736	23.3933	23.7516	23.36	23.5016	-2.92805	7.61083	-0.21855	-2.7095	6.54096
TaCOR6d.2	a	24.395	24.5506	24.5964	24.514	23.4851	23.3788	23.5075	23.4572	1.05683	0.480687	-0.646011	1.70284	0.307181
	b	22.9477	23.1245	23.1727	23.0816	25.4839	26.0943	26.1779	25.9187	-2.83709	7.14575	-0.646011	-2.19107	4.56645
	c	22.5266	22.4145	22.6884	22.5432	23.7202	23.9145	23.3722	23.669	-1.1258	2.18222	-0.646011	-0.479789	1.39454
	d	20.5176	20.6857	20.7154	20.6396	23.3058	23.8932	23.3398	23.513	-2.87338	7.32778	-0.646011	-2.22736	4.68278
	e	18.8135	18.6722	18.7363	18.7407	23.6342	23.4609	23.6425	23.5792	-4.83848	28.6107	-0.646011	-4.19247	18.2835
