# Supplementary material for: Characterization and expression profiling of the ICE-CBF-COR genes in wheat
Source: PeerJ. 2019 Nov 29;7:e8190. doi: 10.7717/peerj.8190 (PMC6886486; doi:10.7717/peerj.8190)
Supplement: Data S1 [file peerj-07-8190-s012.zip › Raw Data/Raw data in Fig. 7.xlsx]

## Sheet: Drought
		q-PCR
Gene ID	Time	CT				CT (Reference Gene)				△CT	2-△CT	CT (CK)	△△CT	2-△△CT
		Rep1	Rep2	Rep3	Average	Rep1	Rep2	Rep3	Average
TaCBF1b	0h	20.8743	20.868	20.6518	20.798	23.9739	24.7027	24.2138	24.2968	-3.49874	11.3039	-1.83901	-1.65973	3.15958
	1h	21.5934	21.1569	20.9341	21.2281	23.4983	24.0264	23.7717	23.7655	-2.53732	5.80511	-1.83901	-0.698315	1.62261
	6h	19.5239	19.6282	19.4574	19.5365	22.1407	22.814	22.902	22.6189	-3.08239	8.47014	-1.83901	-1.24338	2.36752
TaCBF4a	0h	19.7185	19.6265	19.4112	19.5854	23.303	23.5782	22.8103	23.2305	-3.6451	12.5107	-1.05413	-2.59096	6.02501
	1h	21.9306	21.8986	21.8531	21.8941	23.3933	23.7516	23.36	23.5016	-1.60753	3.04729	-1.05413	-0.553394	1.46753
	6h	26.3345	26.6192	26.6967	26.5501	25.4097	25.9464	25.442	25.5994	0.95078	0.517353	-1.05413	2.00491	0.24915
TaCBF9a	0h	22.8443	22.8895	22.8724	22.8687	23.4983	24.0264	23.7717	23.7655	-0.896736	1.86185	0.660745	-1.55748	2.94339
	1h	24.5991	24.9368	25.1228	24.8863	23.9739	24.7027	24.2138	24.2968	0.589485	0.66458	0.660745	-0.0712598	1.05063
	6h	23.962	23.9297	23.9788	23.9569	22.0937	22.3844	23.0581	22.5121	1.44476	0.367352	0.660745	0.784019	0.580747
TaCBF11a	0h	26.1173	25.7303	25.7346	25.8607	23.4983	24.0264	23.7717	23.7655	2.09524	0.234028	3.00961	-0.914364	1.88474
	1h	27.8936	28.3375	28.2108	28.1473	22.9836	24.5756	23.8094	23.7895	4.35778	0.0487728	3.00961	1.34817	0.39279
	6h	26.6053	26.7487	26.7983	26.7174	22.1407	22.814	22.902	22.6189	4.09854	0.0583736	3.00961	1.08893	0.470109
TaCBF16b	0h	27.1366	27.8828	27.6942	27.5712	24.3581	24.6745	24.5582	24.5303	3.04096	0.121501	-0.21855	3.25951	0.104421
	1h	20.6078	20.7516	20.3614	20.5736	23.3933	23.7516	23.36	23.5016	-2.92805	7.61083	-0.21855	-2.7095	6.54096
	6h	26.9784	27.3592	27.3624	27.2334	25.4097	25.9464	25.442	25.5994	1.63399	0.322196	-0.21855	1.85254	0.276904
TaICE1a	0h	22.6166	22.5874	22.8315	22.6785	23.7202	23.9145	23.3722	23.669	-0.99045	1.9868	-0.218688	-0.771762	1.70735
	1h	24.5201	24.7516	24.304	24.5252	25.4839	26.0943	26.1779	25.9187	-1.39348	2.62712	-0.218688	-1.17479	2.2576
	6h	22.456	22.1193	22.0067	22.194	23.6342	23.4609	23.6425	23.5792	-1.38518	2.61204	-0.218688	-1.16649	2.24465
TaICE1d	0h	24.7616	24.8162	24.4647	24.6808	23.9739	24.7027	24.2138	24.2968	0.384029	0.766295	-0.313078	0.697107	0.616808
	1h	22.6213	22.6406	22.638	22.6333	22.1407	22.814	22.902	22.6189	0.0143941	0.990072	-0.313078	0.327472	0.796932
	6h	23.0665	23.0957	22.9175	23.0266	22.0937	22.3844	23.0581	22.5121	0.514459	0.700055	-0.313078	0.827537	0.56349
TaCOR3b	0h	23.7125	24.0578	23.8748	23.8817	23.9739	24.7027	24.2138	24.2968	-0.415061	1.33335	0.0940933	-0.509154	1.42322
	1h	22.2613	21.9631	22.2547	22.1597	22.0937	22.3844	23.0581	22.5121	-0.352401	1.27668	0.0940933	-0.446494	1.36272
	6h	22.7278	22.7107	23.0664	22.835	22.9836	24.5756	23.8094	23.7895	-0.954583	1.93802	0.0940933	-1.04868	2.06863
TaCOR5a	0h	36.9142	35.0309	36.4477	36.1309	23.4851	23.3788	23.5075	23.4572	12.6738	0.000153042	12.8988	-0.225008	1.16878
	1h	30.5247	30.5833	30.94	30.6827	23.3058	23.8932	23.3398	23.513	7.1697	0.00694552	12.8988	-5.72909	53.0431
	6h	31.0423	31.7929	32.9294	31.9215	25.4839	26.0943	26.1779	25.9187	6.00282	0.0155944	12.8988	-6.89597	119.095
TaCOR6d.1	0h	24.6443	24.686	24.6912	24.6738	23.4851	23.3788	23.5075	23.4572	1.21667	0.430276	-0.609074	1.82574	0.282096
	1h	23.6319	23.127	23.1517	23.3035	25.4839	26.0943	26.1779	25.9187	-2.61519	6.12705	-0.609074	-2.00612	4.017
	6h	17.9009	17.7413	17.8091	17.8171	23.6342	23.4609	23.6425	23.5792	-5.7621	54.2706	-0.609074	-5.15302	35.5807

## Sheet: Heat
		q-PCR
Gene ID	Time	CT				CT (Reference Gene)				△CT	2-△CT	CT (CK)	△△CT	2-△△CT
		Rep1	Rep2	Rep3	Average	Rep1	Rep2	Rep3	Average
TaCBF1b	0h	33.7146	32.9943	33.1566	33.2885	22.9836	24.5756	23.8094	23.7895	9.49897	0.00138205	9.04339	0.455581	0.729216
	1h	32.7203	33.3696	31.9626	32.6842	22.0937	22.3844	23.0581	22.5121	10.1721	0.000866746	9.04339	1.12871	0.457323
	6h	33.7624	32.9984	32.5359	33.0989	23.4983	24.0264	23.7717	23.7655	9.33344	0.00155009	9.04339	0.290047	0.817875
TaCBF4a	0h	23.8581	23.4868	23.9938	23.7796	23.7202	23.9145	23.3722	23.669	0.1106	0.926203	-0.282852	0.393451	0.761306
	1h	24.5344	24.8486	24.9158	24.7663	23.3058	23.8932	23.3398	23.513	1.25331	0.419484	-0.282852	1.53616	0.344801
	6h	26.0611	26.0469	26.405	26.171	25.4839	26.0943	26.1779	25.9187	0.252305	0.839554	-0.282852	0.535157	0.690084
TaCBF9a	0h	24.536	25.0978	24.7209	24.7849	24.116	24.6453	23.6789	24.1467	0.638152	0.642535	2.492	-1.85385	3.61464
	1h	28.9854	28.9893	28.8951	28.9566	25.4097	25.9464	25.442	25.5994	3.35723	0.0975828	2.492	0.865226	0.54896
	6h	25.712	26.0029	25.831	25.8486	23.3933	23.7516	23.36	23.5016	2.34699	0.196555	2.492	-0.145009	1.10574
TaCBF11a	0h	27.6202	27.5733	27.5994	27.5976	23.9739	24.7027	24.2138	24.2968	3.30084	0.101473	3.50233	-0.201488	1.14988
	1h	28.0693	27.6548	27.677	27.8004	23.4983	24.0264	23.7717	23.7655	4.03492	0.0610055	3.50233	0.53259	0.691313
	6h	24.9992	24.8919	24.8886	24.9265	22.1407	22.814	22.902	22.6189	2.30764	0.201991	3.50233	-1.19469	2.28895
TaCBF16b	0h	26.0588	26.3513	26.3447	26.2516	25.4839	26.0943	26.1779	25.9187	0.33289	0.793945	-3.0709	3.40379	0.0944837
	1h	23.3783	23.2428	23.1521	23.2577	23.6342	23.4609	23.6425	23.5792	-0.321429	1.24957	-3.0709	2.74947	0.148705
	6h	24.3276	24.0115	24.0099	24.1164	23.3058	23.8932	23.3398	23.513	0.603401	0.658201	-3.0709	3.6743	0.0783295
TaICE1a	0h	21.2807	21.0964	20.9943	21.1238	23.4851	23.3788	23.5075	23.4572	-2.33334	5.03972	-1.53068	-0.802668	1.74432
	1h	24.2248	24.4782	24.3591	24.354	25.4839	26.0943	26.1779	25.9187	-1.56469	2.95813	-1.53068	-0.0340087	1.02385
	6h	20.1894	20.339	20.3713	20.2999	23.3058	23.8932	23.3398	23.513	-3.21305	9.2731	-1.53068	-1.68237	3.20956
TaICE1d	0h	19.667	20.0854	19.8485	19.867	23.7202	23.9145	23.3722	23.669	-3.80198	13.948	-1.53068	-2.27131	4.8276
	1h	19.3975	19.3596	19.1091	19.2888	23.6342	23.4609	23.6425	23.5792	-4.29041	19.5678	-1.53068	-2.75973	6.77271
	6h	20.1894	20.339	20.3713	20.2999	23.3058	23.8932	23.3398	23.513	-3.21305	9.2731	-1.53068	-1.68237	3.20956
TaCOR3b	0h	25.1971	25.5437	25.7259	25.4889	23.4851	23.3788	23.5075	23.4572	2.03174	0.24456	2.89258	-0.860838	1.81609
	1h	29.5957	29.6654	29.6507	29.6373	25.4839	26.0943	26.1779	25.9187	3.71855	0.0759635	2.89258	0.825971	0.564102
	6h	25.8921	26.0728	25.6629	25.8759	23.3058	23.8932	23.3398	23.513	2.36296	0.194392	2.89258	-0.529622	1.44355
TaCOR5a	0h	25.7289	26.1544	26.0382	25.9738	23.303	23.5782	22.8103	23.2305	2.74334	0.149339	1.13167	1.61167	0.32722
	1h	21.1743	21.1607	21.3325	21.2225	25.4097	25.9464	25.442	25.5994	-4.37685	20.7761	1.13167	-5.50852	45.523
	6h	20.8375	21.1806	21.2031	21.0737	24.3581	24.6745	24.5582	24.5303	-3.45658	10.9782	1.13167	-4.58825	24.0547
TaCOR6d.1	0h	24.395	24.5506	24.5964	24.514	23.4851	23.3788	23.5075	23.4572	1.05683	0.480687	-0.646011	1.70284	0.307181
	1h	22.9477	23.1245	23.1727	23.0816	25.4839	26.0943	26.1779	25.9187	-2.83709	7.14575	-0.646011	-2.19107	4.56645
	6h	20.5176	20.6857	20.7154	20.6396	23.3058	23.8932	23.3398	23.513	-2.87338	7.32778	-0.646011	-2.22736	4.68278

## Sheet: Drought+heat
		q-PCR
Gene ID	Time	CT				CT (Reference Gene)				△CT	2-△CT	CT (CK)	△△CT	2-△△CT
		Rep1	Rep2	Rep3	Average	Rep1	Rep2	Rep3	Average
TaCBF1b	0h	32.4818	32.007	32.8008	32.4299	23.9739	24.7027	24.2138	24.2968	8.13308	0.00356204	9.80732	-1.67424	3.19152
	1h	30.5345	32.7174	32.5502	31.934	22.0937	22.3844	23.0581	22.5121	9.42194	0.00145786	9.80732	-0.385387	1.30621
	6h	30.4627	30.884	30.5147	30.6205	22.1407	22.814	22.902	22.6189	8.00159	0.00390196	9.80732	-1.80574	3.49608
TaCBF4a	0h	23.2633	23.5723	23.2574	23.3644	23.9739	24.7027	24.2138	24.2968	-0.93243	1.90849	0.626452	-1.55888	2.94625
	1h	23.1987	23.3367	23.3259	23.2871	22.0937	22.3844	23.0581	22.5121	0.774973	0.5844	0.626452	0.148521	0.902175
	6h	23.3636	23.4309	23.5807	23.4584	22.9836	24.5756	23.8094	23.7895	-0.33111	1.25798	0.626452	-0.957562	1.94203
TaCBF9a	0h	23.235	23.5491	23.511	23.4317	23.4983	24.0264	23.7717	23.7655	-0.333743	1.26028	0.544482	-0.878225	1.83811
	1h	25.171	25.4679	25.5883	25.4091	22.0937	22.3844	23.0581	22.5121	2.897	0.134251	0.544482	2.35252	0.195804
	6h	23.6025	23.6608	23.9586	23.7406	22.9836	24.5756	23.8094	23.7895	-0.0489229	1.03449	0.544482	-0.593405	1.5088
TaCBF11a	0h	25.5927	25.6106	25.4948	25.5661	24.116	24.6453	23.6789	24.1467	1.41934	0.373883	3.04878	-1.62945	3.09394
	1h	25.6629	25.6528	25.5536	25.6231	23.303	23.5782	22.8103	23.2305	2.39259	0.19044	3.04878	-0.656196	1.57592
	6h	21.9193	21.6664	21.7265	21.7707	23.3933	23.7516	23.36	23.5016	-1.7309	3.31934	3.04878	-4.77968	27.468
TaCBF16b	0h	36.1837	34.8589	36.5828	35.8751	23.3933	23.7516	23.36	23.5016	12.3735	0.000188454	1.2702	11.1033	0.000454541
	1h	34.8944	37.2534	35.5267	35.8915	25.4097	25.9464	25.442	25.5994	10.2922	0.000797541	1.2702	9.02195	0.00192363
	6h	36.1741	35.7436	35.7449	35.8876	24.3581	24.6745	24.5582	24.5303	11.3573	0.00038117	1.2702	10.0871	0.000919363
TaICE1a	0h	27.3782	27.0608	27.234	27.2244	23.9739	24.7027	24.2138	24.2968	2.92758	0.131435	3.11669	-0.189114	1.14006
	1h	26.546	26.6306	26.9623	26.713	22.1407	22.814	22.902	22.6189	4.09406	0.0585551	3.11669	0.977371	0.507904
	6h	26.1139	25.7066	25.8643	25.8949	22.9836	24.5756	23.8094	23.7895	2.1054	0.232387	3.11669	-1.01129	2.01572
TaICE1d	0h	24.0098	23.7643	24.2138	23.996	23.4851	23.3788	23.5075	23.4572	0.538811	0.688338	-0.282852	0.821663	0.565789
	1h	22.5588	22.4858	22.3266	22.4571	23.6342	23.4609	23.6425	23.5792	-1.12209	2.17662	-0.282852	-0.839238	1.78911
	6h	24.5344	24.8486	24.9158	24.7663	23.3058	23.8932	23.3398	23.513	1.25331	0.419484	-0.282852	1.53616	0.344801
TaCOR3b	0h	31.0423	31.7929	32.9294	31.9215	25.4839	26.0943	26.1779	25.9187	6.00282	0.0155944	12.8988	-6.89597	119.095
	1h	30.5247	30.5833	30.94	30.6827	23.3058	23.8932	23.3398	23.513	7.1697	0.00694552	12.8988	-5.72909	53.0431
	6h	29.9714	29.9557	29.5692	29.8321	23.6342	23.4609	23.6425	23.5792	6.25292	0.0131125	12.8988	-6.64588	100.14
TaCOR5a	0h	25.7289	26.1544	26.0382	25.9738	23.303	23.5782	22.8103	23.2305	2.74334	0.149339	1.13167	1.61167	0.32722
	1h	20.8375	21.1806	21.2031	21.0737	24.3581	24.6745	24.5582	24.5303	-3.45658	10.9782	1.13167	-4.58825	24.0547
	6h	21.1743	21.1607	21.3325	21.2225	25.4097	25.9464	25.442	25.5994	-4.37685	20.7761	1.13167	-5.50852	45.523
TaCOR6d.1	0h	34.3273	33.2665	34.8788	34.1575	23.4851	23.3788	23.5075	23.4572	10.7003	0.000600999	10.3255	0.374819	0.771202
	1h	34.7234	34.3193	34.2572	34.4333	25.4839	26.0943	26.1779	25.9187	8.51459	0.00273434	10.3255	-1.81094	3.5087
	6h	32.9309	33.3827	32.4914	32.935	23.3058	23.8932	23.3398	23.513	9.42202	0.00145778	10.3255	-0.903514	1.87062

## Sheet: Cold
		q-PCR
Gene ID	Time	CT				CT (Reference Gene)				△CT	2-△CT	CT (CK)	△△CT	2-△△CT
		Rep1	Rep2	Rep3	Average	Rep1	Rep2	Rep3	Average
TaCBF1b	0h	24.1552	24.2225	23.9068	24.0948	22.0937	22.3844	23.0581	22.5121	1.58274	0.333847	-1.83901	3.42175	0.0933148
	1h	21.5934	21.1569	20.9341	21.2281	23.4983	24.0264	23.7717	23.7655	-2.53732	5.80511	-1.83901	-0.698315	1.62261
	6h	20.8743	20.868	20.6518	20.798	23.9739	24.7027	24.2138	24.2968	-3.49874	11.3039	-1.83901	-1.65973	3.15958
TaCBF4a	0h	32.7203	33.3696	31.9626	32.6842	22.0937	22.3844	23.0581	22.5121	10.1721	0.000866746	9.04339	1.12871	0.457323
	1h	33.924	34.1312	34.7669	34.274	22.1407	22.814	22.902	22.6189	11.6551	0.000310073	9.04339	2.61171	0.163605
	6h	33.7146	32.9943	33.1566	33.2885	22.9836	24.5756	23.8094	23.7895	9.49897	0.00138205	9.04339	0.455581	0.729216
TaCBF9a	0h	26.0405	26.0869	25.9903	26.0392	23.9739	24.7027	24.2138	24.2968	1.74244	0.298863	1.12597	0.61647	0.652265
	1h	25.7257	26.1223	26.2682	26.0387	23.4983	24.0264	23.7717	23.7655	2.2733	0.206857	1.12597	1.14732	0.451462
	6h	25.6301	25.7458	25.7691	25.715	22.0937	22.3844	23.0581	22.5121	3.20292	0.108598	1.12597	2.07695	0.237015
TaCBF11a	0h	27.7856	27.6172	28.0298	27.8108	23.4983	24.0264	23.7717	23.7655	4.0454	0.0605639	3.4062	0.639194	0.642071
	1h	25.214	25.0934	25.3638	25.2237	22.0937	22.3844	23.0581	22.5121	2.71163	0.152657	3.4062	-0.694568	1.6184
	6h	27.3004	27.1438	27.4694	27.3045	22.1407	22.814	22.902	22.6189	4.68563	0.0388584	3.4062	1.27943	0.411959
TaCBF16b	0h	27.0788	27.3551	27.4346	27.2895	25.4839	26.0943	26.1779	25.9187	1.37079	0.386679	1.73173	-0.360935	1.28426
	1h	24.373	24.4185	24.5038	24.4318	23.7202	23.9145	23.3722	23.669	0.762829	0.589339	1.73173	-0.968896	1.95734
	6h	23.4739	23.5788	23.6188	23.5572	23.6342	23.4609	23.6425	23.5792	-0.0220222	1.01538	1.73173	-1.75375	3.37234
TaICE1a	0h	23.1987	23.3367	23.3259	23.2871	22.0937	22.3844	23.0581	22.5121	0.774973	0.5844	0.626452	0.148521	0.902175
	1h	22.6904	22.7366	22.729	22.7187	22.1407	22.814	22.902	22.6189	0.0997416	0.9332	0.626452	-0.526711	1.44064
	6h	23.3636	23.4309	23.5807	23.4584	22.9836	24.5756	23.8094	23.7895	-0.33111	1.25798	0.626452	-0.957562	1.94203
TaICE1d	0h	30.5345	32.7174	32.5502	31.934	22.0937	22.3844	23.0581	22.5121	9.42194	0.00145786	9.80732	-0.385387	1.30621
	1h	31.5018	31.8581	32.9853	32.1151	23.4983	24.0264	23.7717	23.7655	8.3496	0.00306563	9.80732	-1.45772	2.74675
	6h	30.4627	30.884	30.5147	30.6205	22.1407	22.814	22.902	22.6189	8.00159	0.00390196	9.80732	-1.80574	3.49608
TaCOR3b	0h	24.6761	24.8152	24.8498	24.7803	25.4839	26.0943	26.1779	25.9187	-1.13837	2.20132	-0.7541	-0.384268	1.3052
	1h	21.3253	21.0204	21.1933	21.1797	23.7202	23.9145	23.3722	23.669	-2.48927	5.61494	-0.7541	-1.73517	3.32919
	6h	19.6325	19.8969	20.0391	19.8562	23.6342	23.4609	23.6425	23.5792	-3.72301	13.205	-0.7541	-2.96891	7.82943
TaCOR5a	0h	35.2742	34.9952	35.3915	35.2203	23.4983	24.0264	23.7717	23.7655	11.4548	0.000356246	10.5946	0.86026	0.550853
	1h	28.5679	28.552	28.3882	28.5027	22.0937	22.3844	23.0581	22.5121	5.9906	0.0157272	10.5946	-4.60398	24.3185
	6h	34.4383	34.5563	34.9412	34.6453	22.1407	22.814	22.902	22.6189	12.0264	0.000239715	10.5946	1.43181	0.370664
TaCOR6d.1	0h	24.1226	24.0966	23.9208	24.0467	23.303	23.5782	22.8103	23.2305	0.816158	0.567953	-0.21855	1.03471	0.488115
	1h	20.6078	20.7516	20.3614	20.5736	23.3933	23.7516	23.36	23.5016	-2.92805	7.61083	-0.21855	-2.7095	6.54096
	6h	26.9784	27.3592	27.3624	27.2334	25.4097	25.9464	25.442	25.5994	1.63399	0.322196	-0.21855	1.85254	0.276904
